# Supplementary material for: Phylogeographic and Demographic Analysis of the Asian Black Bear (Ursus thibetanus) Based on Mitochondrial DNA
Source: PLoS One. 2015 Sep 25;10(9):e0136398. doi: 10.1371/journal.pone.0136398 (PMC4583410; doi:10.1371/journal.pone.0136398)
Supplement: S1 Table — (XLSX) [file pone.0136398.s006.xlsx]

## Sheet: Sheet1
Table 1: Accession Numbers of Complete Mitochondrial Used in this Study
1a: Accession Numbers of Complete Mitochondiral Genomes of 71 Carnivora and 1 Pholidota
NC 009691	Ailurus fulgens styani	Laurasiatheria	Carnivora	Ailuridae
DQ480510	Canis latrans	Laurasiatheria	Carnivora	Canidae
AB499824	Canis lupus	Laurasiatheria	Carnivora	Canidae
GU256221	Nyctereutes procyonoides	Laurasiatheria	Carnivora	Canidae
GQ374180	Vulpes vulpes	Laurasiatheria	Carnivora	Canidae
AY463959	Acinonyx jubatus	Laurasiatheria	Carnivora	Felidae
NC 001700	Felis catus	Laurasiatheria	Carnivora	Felidae
NC 014456	Lynx rufus	Laurasiatheria	Carnivora	Felidae
NC 008450	Neofelis nebulosa	Laurasiatheria	Carnivora	Felidae
NC 010641	Panthera pardus	Laurasiatheria	Carnivora	Felidae
JF357967	Panthera tigris tigris	Laurasiatheria	Carnivora	Felidae
HM185183	Prionailurus bengalensis	Laurasiatheria	Carnivora	Felidae
JN999997	Puma concolor	Laurasiatheria	Carnivora	Felidae
NC 010638	Uncia uncia	Laurasiatheria	Carnivora	Felidae
AY873843	Herpestes javanicus	Laurasiatheria	Carnivora	Herpestidae
HM106329	Arctonyx collaris	Laurasiatheria	Carnivora	Mustelidae
AB291077	Enhydra lutris	Laurasiatheria	Carnivora	Mustelidae
NC 009685	Gulo gulo	Laurasiatheria	Carnivora	Mustelidae
FJ236015	Lutra lutra	Laurasiatheria	Carnivora	Mustelidae
HM106324	Martes americana	Laurasiatheria	Carnivora	Mustelidae
HM106326	Martes flavigula	Laurasiatheria	Carnivora	Mustelidae
HM106325	Martes foina	Laurasiatheria	Carnivora	Mustelidae
NC 009678	Martes melampus	Laurasiatheria	Carnivora	Mustelidae
HQ705180	Martes pennanti	Laurasiatheria	Carnivora	Mustelidae
NC 011579	Martes zibellina	Laurasiatheria	Carnivora	Mustelidae
NC 009677	Meles anakuma	Laurasiatheria	Carnivora	Mustelidae
NC 011125	Meles meles	Laurasiatheria	Carnivora	Mustelidae
HM106328	Melogale moschata	Laurasiatheria	Carnivora	Mustelidae
HM106332	Mephitis mephitis	Laurasiatheria	Carnivora	Mustelidae
HM106321	Mustela frenata	Laurasiatheria	Carnivora	Mustelidae
HM106320	Mustela kathiah	Laurasiatheria	Carnivora	Mustelidae
HM106319	Mustela nivalis	Laurasiatheria	Carnivora	Mustelidae
HM106317	Mustela sibirica	Laurasiatheria	Carnivora	Mustelidae
HM106331	Nasua nasua	Laurasiatheria	Carnivora	Mustelidae
HM106322	Neovison vison	Laurasiatheria	Carnivora	Mustelidae
NC 009126	Procyon lotor	Laurasiatheria	Carnivora	Mustelidae
NC 010497	Spilogale putorius	Laurasiatheria	Carnivora	Mustelidae
HM106330	Taxidea taxus	Laurasiatheria	Carnivora	Mustelidae
NC 004029	Odobenus rosmarus rosmarus	Laurasiatheria	Carnivora	Odobenidae
NC 004023	Arctocephalus forsteri	Laurasiatheria	Carnivora	Otariidae
NC 008417	Arctocephalus pusillus	Laurasiatheria	Carnivora	Otariidae
NC 008420	Arctocephalus townsendi	Laurasiatheria	Carnivora	Otariidae
NC 008415	Callorhinus ursinus	Laurasiatheria	Carnivora	Otariidae
NC 004030	Eumetopias jubatus	Laurasiatheria	Carnivora	Otariidae
NC 008419	Neophoca cinerea	Laurasiatheria	Carnivora	Otariidae
NC 008418	Phocarctos hookeri	Laurasiatheria	Carnivora	Otariidae
NC 008416	Zalophus californianus	Laurasiatheria	Carnivora	Otariidae
NC 008426	Erignathus barbatus	Laurasiatheria	Carnivora	Phocidae
NC 001602	Halichoerus grypus	Laurasiatheria	Carnivora	Phocidae
NC 008425	Hydrurga leptonyx	Laurasiatheria	Carnivora	Phocidae
NC 008424	Leptonychotes weddellii	Laurasiatheria	Carnivora	Phocidae
NC 008423	Lobodon carcinophaga	Laurasiatheria	Carnivora	Phocidae
NC 008422	Mirounga leonina	Laurasiatheria	Carnivora	Phocidae
NC 008421	Monachus schauinslandi	Laurasiatheria	Carnivora	Phocidae
NC 008428	Phoca fasciata	Laurasiatheria	Carnivora	Phocidae
NC 008429	Phoca groenlandica	Laurasiatheria	Carnivora	Phocidae
NC 008430	Phoca largha	Laurasiatheria	Carnivora	Phocidae
NC 001325	Phoca vitulina	Laurasiatheria	Carnivora	Phocidae
NC 008431	Pusa caspica	Laurasiatheria	Carnivora	Phocidae
NC 008433	Pusa hispida	Laurasiatheria	Carnivora	Phocidae
NC 008432	Pusa sibirica	Laurasiatheria	Carnivora	Phocidae
EF212882	Ailuropoda melanoleuca	Laurasiatheria	Carnivora	Ursidae
NC 011116	Arctodus simus	Laurasiatheria	Carnivora	Ursidae
NC 009968	Helarctos malayanus	Laurasiatheria	Carnivora	Ursidae
NC 009970	Melursus ursinus	Laurasiatheria	Carnivora	Ursidae
NC 009969	Tremarctos ornatus	Laurasiatheria	Carnivora	Ursidae
NC 003426	Ursus americanus	Laurasiatheria	Carnivora	Ursidae
NC 003427	Ursus arctos	Laurasiatheria	Carnivora	Ursidae
AF303111	Ursus maritimus	Laurasiatheria	Carnivora	Ursidae
NC 011112	Ursus spelaeus	Laurasiatheria	Carnivora	Ursidae
NC 009971	Ursus thibetanus	Laurasiatheria	Carnivora	Ursidae
NC 016008	Manis pentadactyla	Laurasiatheria	Pholidota	Manidae
1b: Accession Numbers of Mitochondiral Genomes of 8 Complete Mitochondrial Genomes of Asian black bear
FM177759	Ursus thibetanus	Laurasiatheria	Carnivora	Ursidae
NC 009971	Ursus thibetanus	Laurasiatheria	Carnivora	Ursidae
EF076773	Ursus thibetanus formosanus	Laurasiatheria	Carnivora	Ursidae
AB863014	Ursus thibetanus japonica	Laurasiatheria	Carnivora	Ursidae
DQ402478	Ursus thibetanus mupinensis	Laurasiatheria	Carnivora	Ursidae
EF587265	Ursus thibetanus thibetanus	Laurasiatheria	Carnivora	Ursidae
EF681884	Ursus thibetanus ussuricus	Laurasiatheria	Carnivora	Ursidae
EF667005	Ursus thibetanus ussuricus 2	Laurasiatheria	Carnivora	Ursidae
